# Supplementary material for: Identification of Lipids and Cytokines in Plasma and Follicular Fluid before and after Follicle-Stimulating Hormone Stimulation as Potential Markers for Follicular Maturation in Cattle
Source: Animals (Basel). 2023 Oct 21;13(20):3289. doi: 10.3390/ani13203289 (PMC10603728; doi:10.3390/ani13203289)
Supplement: Supplementary file 1 [file animals-13-03289-s001.zip]

Archive with 1 entries (1 files):
- animals-2629231-supplementary.xlsx
