# Supplementary material for: Identification of Lipids and Cytokines in Plasma and Follicular Fluid before and after Follicle-Stimulating Hormone Stimulation as Potential Markers for Follicular Maturation in Cattle
Source: Animals (Basel). 2023 Oct 21;13(20):3289. doi: 10.3390/ani13203289 (PMC10603728; doi:10.3390/ani13203289)
Supplement: Supplementary file 1 [file animals-13-03289-s001.zip › animals-2629231-supplementary.xlsx]

## Sheet: Supp. 1
Supplementary Table S1. Complete Plasma Lipid Compounds from EL, ML and FSHLow
CID	Day	Stage	C1	C2	C3	C4	Cholic acid MS spectrum	C6	1-arachidoyl-2-hydroxy-sn-glycero-3-phosphocholine	C8	C9	LysoPC(18:3)	TG(50:0)	C12	C13	C14	lysoPC(22:4)	C16	C17	PC(O-16:1/18:0)	C19	C20	lysoPC(P-16:0)	lysoPC(22:5)	C23	C24	C25	C26	Glycocholic acid	PC(38:4)	TG(50:5)	TG(47:1)	16:0 Cholesteryl ester	lysoPC(20:5)	C33	TG(49:4)	TG(52:4)	TG(54:4)	TG(53:2)	TG(49:1)	C39	DG(36:0)	C41	C42	lysoPC(20:4)	C44	C45	C46	C47
1206	7	EL	19775.4	28921.3	47161.8	38563.1	498.102	144752	51403.7	24959.1	4484.1	143038	90345.2	12870.2	8408.09	5588.44	30432.9	32613	9556.48	11450.4	5195.61	12757.4	50218.5	122327	3376.83	23650.6	611.697	1220.73	1686.69	19919.4	4121.44	8183.51	17596.8	54746.8	5817.85	2335.06	26645.6	19959.2	18117.5	50368.8	8571.06	2196.77	543.047	21925.3	257439	3345.55	13052.5	4254.82	4008.65
1265	7	EL	24185.4	15391.9	22504	22182.9	1123.55	84337.9	60359.9	61504.6	1128.1	62587.4	193226	35659.2	7646.91	21505.9	11318.1	27986.8	7777.21	16509.6	19474.3	9578.54	32421.4	108733	2057.15	17794.7	1102.4	1542.6	13299.2	24987.9	3481.71	11440.8	14172.5	48530.6	5826.98	3426.55	46508.9	44063.5	36789.1	122664	29732.9	4768.63	431.575	26193.1	160160	1230.06	15576.4	944.036	14326.3
1282	7	EL	101133	15941.4	18994.7	16768	791.879	53827.3	46601	419676	964.197	49174.4	200766	252520	5060.15	160991	14550.3	18736.7	5814.13	18496.1	139353	9202.65	35480.4	89295.4	2316.29	12688.8	12302.8	2069.11	3779.99	18662.3	2867.24	10126.5	16083.2	39543.3	2719.73	2993.83	19542.9	27427.7	26979.7	88435.7	210445	5058.65	667.737	17976.4	135333	979.304	8761.23	626.461	98354.6
1298	7	EL	17239.8	36438.7	54639.3	39161.4	29089.9	176571	135623	15543.4	8198.84	217187	3273.38	5211.35	11151.8	1538.66	34780.6	29715.6	9574.67	13384.8	1068.23	7439.39	69399.4	177755	5537.69	24685.5	738.476	1008.52	42.0039	33854.4	966.956	955.181	2811.34	82742.3	6060.87	374.034	1386.19	1007.56	382.433	1646.07	2324.22	1961.72	436.465	17309.9	266240	6053.56	12036.2	3809.89	740.507
1356	7	EL	2097.22	69261.3	92741.6	71447	17372.4	231491	165131	1600.66	8751.3	175902	21668	1074	17464.6	504.493	52306.5	32388	15462.8	4410.32	510.584	19595.7	108135	195489	11313.6	36780.9	386.625	1026.44	131.867	39764.9	844.563	3492.93	1436.53	118028	10958.9	584.798	6869.25	4609.03	3579.67	12545.6	615.744	1062.18	369.561	41512.3	388506	3894.3	18623.3	7663.22	349.685
2107	7	EL	5501.06	35639.9	51775.2	43782.5	54988.2	236023	107750	5876.33	4553.29	212685	120012	4478.75	16423.5	2045.33	35252.7	36934.2	11733	5200.92	1669.02	18690	71795.8	173405	3456.64	35074.8	572.994	1529.12	4505.84	39093.1	2207.07	10917.4	4102	81619.7	7775.32	2962.21	23704.2	25825.6	11127.6	64471.6	2938.44	3608.1	501.104	30400.4	291304	2308.63	17795.2	5131.45	1183.46
2301	7	EL	9143.64	20451	42443.4	24220.2	2981.7	82035.6	71161.7	8235.77	3552.82	86371	186630	5744.44	9240.48	939.618	15010.2	22138.1	8736.69	10175.4	811.339	5291.27	39080	139785	2397.48	13736.5	424.609	1804.2	1906.37	21130.9	5113.87	15513.1	5404.84	57739	4520.12	4013.41	45725.8	44023.3	27898.2	130105	2621.84	2510.33	628.621	28968.4	275152	2245.16	11205	1618.25	627.448
236	7	EL	29360.8	14788	25664.2	22896.4	5146.05	74145.1	82014.6	103992	3171.88	81243.9	201734	35442.9	6773.35	18140.8	11511	26151.3	6895.5	15946.3	17281.7	9820.19	34899.7	124006	1660.99	14045.8	1501.9	1816.48	19487.2	14156.6	5430.36	12088.7	31346.8	40082.9	5899.43	3481.87	40171.8	28798.3	21258.3	104274	27157.5	5133.56	825.361	20734.8	144744	1545.91	11417.3	1636.64	13233.4
298	7	EL	7594.28	21386.9	23719.2	22805.4	6244.75	67471.3	56454.5	15806.3	2075.66	76438.3	215867	13069.9	6673.23	4596.77	8864.62	27464.1	8002.93	14552.9	4324.83	14114.9	41379.7	85045.5	1805.13	16178.8	598.953	1253.73	10886.4	20179.1	5168.52	16311.2	26160.5	55649.3	4502.28	4508.35	46468.1	45935.3	44843	140566	8224.14	4016.94	380.182	23358.9	149504	1720.96	15428.8	831.339	3306.56
322	7	EL	1234.24	63781.5	95785.9	89081.1	68107.8	298472	135145	1098.29	7812.93	266790	3296.31	535.073	17265.6	432.501	49009.5	41501	18374.2	4642.31	373.476	20411.2	75385.1	239605	8209.53	43997.4	523.352	1520.94	165.742	48916.9	652.528	683.399	407.889	110540	17083.8	349.819	1380.32	1193.95	623.698	1539.44	495.597	541.352	413.638	39166.1	317462	1985.86	28421.8	9542.51	271.926
6306	7	EL	42958.2	29952	35485.4	29611.4	4006.61	101884	149129	97030.5	2335.32	100428	88620.5	59915.2	8986.79	34241.2	16736	17541.2	8065.87	11574.4	32985.4	7987.65	56844.9	120346	2257.7	15572.8	2265.15	2424.65	5411.71	18167.7	1686.41	4893.43	21209.4	58235.3	7452.7	970.636	11587.3	12535	11802.1	43100.2	48593.8	3878.21	930.494	25504.2	208486	2828.73	18747.3	1353.67	27825.2
1206	15	ML	3656.29	46356.3	65438.2	57026.2	23681.2	219017	110433	1860.59	5823.23	213629	50358.8	1497.28	14450.1	331.762	37875.8	36986.5	6397.29	7447.21	222.69	9804.79	73657.1	183808	6361.93	30565.3	466.795	899.053	2189.96	23969.4	1655.82	5754.65	2469.77	94896.5	7428.35	1270.63	14680.3	12559.1	8903.3	38909.4	640.399	1618.74	346.245	21427	303338	4495.53	18404.6	5086.02	137.096
1265	15	ML	20505	15651.4	34171.2	42405.5	1180.53	108331	119241	13321.2	2405.38	53188.3	56221.7	10030.2	12292.4	1424.06	24782.6	34539.6	6595.8	14030.2	1209.37	10050.4	49336.1	223959	4800.19	18314.3	514.814	2281.42	35904.6	25312.6	2510.41	5692.49	18329.1	52619.2	6275.26	1042.68	40240.1	40455.2	29094.6	50244.1	3869.98	7624.83	886.266	28266.8	217079	1399.86	14270.9	2286.44	814.845
1282	15	ML	8518.54	19066.7	29069.3	25408.8	23472.4	74711	71807	7418.23	2252.69	60357.6	216357	7347.21	9063.76	1508.52	21643.4	22133.8	8095.2	19226.5	1343.19	5628.65	43754.7	116915	3219.22	17761.1	397.192	1503.63	12772	22996.4	4142.67	14986.8	18025.4	58887.1	4794.08	2871.94	40668.5	41442.5	25848.3	132808	3355.57	4666.89	733.169	25062.7	168734	995.627	19442.4	857.713	928.625
1298	15	ML	13510.6	14540.8	25703.3	23325.9	13645.9	76574.2	75827.9	28493	2555.69	70471.2	262302	12596.6	9508	4467.5	16600.7	26870.4	4558.6	11071.4	3945.31	5590.05	33895.3	117480	2001.48	13737.8	864.021	1516.46	3157.06	22370	7062.35	16757	9593.66	50567.9	5381.59	4729.44	54093.3	42184.9	28132	131095	7005.88	3949.7	565.434	12764.1	165292	2350.46	13011.8	1285.03	2685.12
1356	15	ML	15769.2	21328.3	24085.1	31071.2	9189.11	85949.1	89847	63381.4	1315.23	65564.4	206075	42018.8	6434.04	24365.8	20850.5	28619.2	7771.62	20759.4	22806.4	11551.2	63272.7	105651	2503.75	19263.2	1241.63	1364.12	19706.6	29646.4	4045.11	12410.4	14479.2	61458.6	4661.12	2896.22	45757.7	35092.9	17282.9	110240	33093.2	4644.91	505.933	24120.8	169804	1639.26	11029.7	1065.98	16309
2107	15	ML	31672.6	12036.5	16082.2	20756.4	30132.6	69831.7	50066	35351.7	1691.58	51996.4	246392	19302.1	11219.6	4200.4	15423.1	27615.4	4643.59	27819.9	3672.28	9161.66	30435.1	92622.8	1835.28	13193.8	1008.53	2172.71	9758.74	27599.9	8766.17	11903.6	19994.6	43857.5	2869.66	7803.71	25920.4	28159.5	15437.2	81439.9	9283.75	8599.36	1083.52	23165	137371	1075.65	8966.48	677.389	2351.26
2301	15	ML	30786.7	13722.9	17612.6	19589.3	4482.43	43173.7	48920	54796.4	1194.25	37807.1	171659	50757.9	5619.81	32019.1	11399.2	18791.7	5934.61	21262.6	27044.8	6432.23	29770.2	91091.3	1543.92	10241.7	1634.92	1827.11	2247.38	25641.3	4171.98	13163.8	11492.3	47360.1	2191.91	4081.66	55087.4	45741	33338.3	108138	45616.3	4353.58	589.571	18691	131948	760.625	13362.7	662.252	20928.2
236	15	ML	9829.71	19799.8	44299.8	44404.3	24804.2	158130	150768	7418.22	3612.46	142066	151955	6355.03	12263.8	1443.17	27730.3	39473.6	8797.5	10200.5	1175.55	16076	54233.6	167935	4662.35	21799.5	367.773	1573.14	3045.98	20488.6	3965	9018.67	9982.01	76037.2	8938.3	2214.15	43053.3	26151.4	25516.5	90703.6	3074.1	3853.55	499.898	21830.6	223337	1695.15	13040.2	3345.05	900.544
298	15	ML	8051.82	19609.2	26215.9	26675.5	13061.4	71637.8	80369.3	7966.36	3471.51	70493.4	253616	8056.19	9285.18	1250.63	9642.9	14824.9	4394.42	11667.3	903.295	4643.65	35963	89665.2	1837.67	13066.7	366.713	1951.06	9209.99	15050.3	6373.19	17055	13047.1	58923.6	4454.02	4417.08	55825.2	43505.8	43249.6	150954	2668.03	3790.64	658.997	23560.2	140806	2976.66	13667.8	1105	747.391
322	15	ML	8456.31	16851	22587.6	40701.4	10056.4	91439.5	80252.6	8336.76	1286	52400.8	105768	6161.41	7827.11	1362.84	18793.7	31559.1	9413.86	20557.8	845.841	16727.9	40842.7	142692	3951.14	21263	475.225	1848.32	2849.4	24158	3706.14	8576.07	15358.4	53704	6442.34	2162.31	55313.7	44678.7	40025.3	87383.7	3075.19	2785.16	609.143	27761	165396	1558.92	17506.3	1432.3	734.056
6306	15	ML	11948.7	14981.3	19220.6	29393.3	997.123	80839.3	65142.9	14887.6	1728.54	58874.1	144386	13185.3	7883.53	5386.93	11295.8	30412.5	9402.46	23641.3	5380.67	19862	34642.5	92349.6	2455.31	20018.4	624.641	2466.18	2204.45	32072.2	2373.48	8925.47	17535.9	49550.1	6002.71	1525.06	35383.3	28029.3	20387.1	90614	8972.38	2326.56	895.148	26894.4	149908	1440.05	18809.8	913.035	4582.65
1206	21	FSHLow	24218.6	17478.4	21678.1	24065.3	777.609	59339.4	70928.9	42048.6	1601.51	68973.9	223637	18785.2	7552.49	8242.94	17934.8	18830.7	6371.87	19124.2	7235.08	4866.07	36874.7	92297.4	2066.4	11334.4	974.28	4642.96	3074.75	12344.4	5362.43	15869.3	2372	45662.5	5143.17	5628.64	38692	37132.4	37604.6	138034	12414.7	3832.88	4358.2	20679	173097	2134	11386.4	1475.55	5465.64
1265	21	FSHLow	4609.46	20757.6	22490.1	23176.3	497.033	65709.6	74773	6966.84	1177.77	88675.5	178300	7321.14	5039.17	1874.15	12688.2	30285.7	9151.41	17543.7	1603.38	13851.9	39584.5	104975	2412.15	16934.1	487.366	3356.11	2998.41	35187	4769.28	11967.1	1999.84	68747.6	5195.54	4170.14	36917.7	35048.8	22389.3	112045	3969.73	5724.5	2197.95	26518.5	174545	1253.02	13752.8	1161.01	1287.64
1282	21	FSHLow	14239.4	18307.5	22737.5	19642.5	1830.67	57078.1	45712.6	34220.8	985.719	69991.6	233903	17876.2	8108.24	10322.6	17438.6	31901.4	7592.71	13149.8	9601.5	16300.8	35011.5	87240.7	2282.45	14781.6	906.281	3612.68	672.944	24430.2	4928.25	20785.1	1812.41	49768.6	4017.59	5193.52	41500.3	45848.6	49218.2	162574	14966	3463.14	1593.53	25672.2	150773	1119.5	13438.7	882.459	6870.51
1298	21	FSHLow	9174.41	15768.8	18771.9	20444.1	1580.42	50817.4	72429.5	8550.29	1551.66	62011.5	307483	6963.97	9528.16	925.784	11922	34466.3	7227.22	14677.4	696.763	12439	37182.1	71549.9	1453.8	11758.3	426.122	3414	1263.38	21072.6	6827.22	21385.1	2086.04	42418.4	3758.69	8113.5	44928.4	47209.7	44105	196443	2351.75	4761.53	1998.68	22646	138370	2284.83	13621.8	1028.91	584.712
1356	21	FSHLow	5873.64	28619.2	45619.6	25871.7	1289.94	69865.1	56831.2	9103.8	3091.36	74883.5	246122	5559.14	6125.77	926.891	28114.3	24273.2	4659.86	11116.2	608.582	7112.26	42841.8	69396.5	3371.07	12120.6	363.97	3578.73	4658.15	15075.5	6158.9	15620.8	2340.09	38884.7	4578.32	5684.03	39102	23451.7	35202.7	128281	2272.54	4533.1	2914.78	11093.3	237995	4745.45	8546.89	2181.6	543.838
2107	21	FSHLow	3688.29	17279	20042.2	22750.4	1828.29	56700.9	86247.9	4359.58	1126.69	92656.2	302346	6221.94	5465.53	909.509	16108.6	22845.2	7254.78	18900.2	834.61	12662.2	44053.8	99315.1	2583.91	16550.5	464.439	3150.92	4181.76	30750.6	6004.57	24517.6	1821.43	64978.2	2899.98	8690.09	42254.2	49520.9	44814.8	172668	2624.45	7536.72	1437.64	20168.6	190477	1247.87	15335.1	796.977	561.995
2301	21	FSHLow	13380.9	27692.6	30109	32257.7	2939.64	67350.2	117789	14836.1	1666.2	87142.1	158649	11746.7	7279.61	3613.92	19865.8	31270	9423.34	7596.71	3982.4	17574.5	58884.2	115989	3205.18	17737.9	547.261	3005.27	4005.63	42988.1	4254.8	13855.2	1656.86	66406.9	6223.6	2910.96	39132.1	34442.2	25037.3	104543	7317.06	5026.3	1286.75	21280.9	199114	1258.41	18184.5	1018.07	2919.69
236	21	FSHLow	18027.8	21853.2	44191.6	45366.2	4610.22	131464	113395	21979.4	3327.44	163402	117552	12478.6	6971.41	5283.28	22189.1	28432.3	7057.96	15793.9	4823.19	8115.77	42898.1	154854	4501.44	17313.6	778.133	1369.43	1309.25	15368	3551.7	10098.7	3619.66	66871.1	4372.44	3352.76	31945.2	21743.8	21532.5	70189.7	8513.74	4748.02	720.209	18825.5	212053	2180.72	13961.5	3315.28	3568.05
298	21	FSHLow	6735.28	33028.9	30104	35441.7	817.362	66085.2	98883.2	9295.39	1643.09	97099.9	171803	8836.2	6070.07	1622.81	13353.8	27485.2	9652.12	21976.9	1270.42	12416.7	55325.6	99833.2	3280.07	18036.5	538.307	4567.89	889.332	36586	5899.14	11747.3	2600.5	58348.3	4132.34	4350.31	41740.3	38298.8	31964.5	126927	3846.18	2819.57	3107.77	26116.2	171994	1984.12	13362.6	1079.77	1019.39
322	21	FSHLow	14318.3	17196.1	28031.7	32002.2	4928.61	77674.4	76699.6	15654.4	2235.39	75191.4	169069	8984.65	8527.71	2434.35	21284.1	29533.5	8153.61	10540.9	1922.03	11390.7	29568.9	130240	2727.34	15658.1	565.489	1507.26	3726.39	16492.1	3879.69	12505.5	1434.91	50244.5	5611.33	2613.59	31891.6	25644.3	32601.7	113589	4291.81	4074.18	552.325	25292.7	175071	2515.04	15924.5	1613.44	1788.54
6306	21	FSHLow	17226.4	25010.2	32790.6	27592.9	851.159	57111.7	116311	31109.7	1727.31	111342	192431	18520.7	8999.63	8448.91	18215.5	18810.1	8411.54	22183.6	8295.53	11051.3	62735.5	106239	2573.25	20091.2	791.882	3559.57	769.975	35772.6	4188.77	13242.5	2626.65	65638.9	4527.21	4588.25	31816.1	32824.3	30957.5	124203	12978.3	3201.54	1885.78	19260.2	222345	2348.8	16572.8	1261.15	5936.8
[truncated: 816 more columns]

## Sheet: Supp. 2
Supplementary Table S2. Complete Follicular Fluid Lipid Compounds from EL, ML and FSHLow
CID	Day	C1	C2	C3	C4	Cholic acid MS spectrum	C6	1-arachidoyl-2-hydroxy-sn-glycero-3-phosphocholine	C8	C9	LysoPC(18:3)	TG(50:0)	C12	C13	C14	lysoPC(22:4)	C16	C17	PC(O-16:1/18:0)	C19	C20	lysoPC(P-16:0)	lysoPC(22:5)	C23	C24	C25	C26	Glycocholic acid	PC(38:4)	TG(50:5)	TG(47:1)	16:0 Cholesteryl ester	lysoPC(20:5)	C33	TG(49:4)	TG(52:4)	TG(54:4)	TG(53:2)	TG(49:1)	C39	DG(36:0)	C41	C42	lysoPC(20:4)	C44	C45	C46	C47	TG(46:1)
1298	DFA	9662.7	9017.09	25012.5	30732.5	6172.65	73663.9	130819	11210.5	1119.59	89711.7	5598.51	15548	10772.7	3986.06	12540.6	55749.5	26519.2	30004.8	2785.43	39311.3	54464.3	77738.7	1136.32	24791.8	850.908	13470.6	2360.42	53959.3	683.305	567.26	19312.9	31523	4207.11	325.902	1053.22	1807.07	1930.43	2828.8	7852.24	826.69	8191.96	53065.8	124730	1038.62	21594.6	865.078	2330.01	775.154
1356	DFA	33824	10062.7	37970.3	35861.5	2698.91	92110	199836	22510.5	1470.17	106737	9366.41	13446.9	4292.6	2507.08	20085.1	11543.1	23720.1	17746.3	1745.95	1848.93	72476.8	102858	1883.05	17055.1	760.152	8223.46	4783.37	33193.4	755.126	669.585	5517.63	50296.2	5686.14	348.537	1620.39	2181.38	2213.09	4495.36	5910.45	1429.2	5435.06	20626.8	139236	2801.25	18353.9	1904.38	1196.94	706.246
2107	DFA	9015.16	17142.7	27931.1	32812.2	21255.6	63413.1	475318	9209.79	3075.6	93361.3	92002.8	15194.7	6971.54	3567.23	28240.6	35158.2	14239.1	20974	3727.99	17138.9	53137.5	134643	3241.12	17092	736.533	6514.92	6755.15	19439.1	906.798	2018.94	72477.9	49085.7	5180.65	1623.34	5832.51	6570.07	19429.5	44402.5	6177.07	733.836	5461.17	12431	148364	1042.79	10364.8	1040	2925.36	2982.65
236	DFA	12174.4	15181.7	28157.9	30843.1	13340.7	85884.7	175434	13630.2	1333.28	116667	4752.11	12197.4	5379.24	3309.18	15427.9	39366.9	25882.8	27213.8	2870.23	34584	62903.1	100646	1867.49	21729.2	782.624	8872.65	7151.81	44829.1	803.519	478.663	11286.3	52276.2	5000.59	270.662	1375.26	2245.69	1864.94	2766.08	7511.17	1044.49	6182.8	35312.1	112532	1238.26	21985.8	1283.64	2233.28	567.94
322	DFA	42706.8	6589.1	77504.6	37391.4	38148.4	226766	453253	22417	4601.95	51567.3	9812.91	12548.9	4360.97	2789.85	21267.8	23199.2	17311.5	11079.8	1871.01	2290.77	74601.4	75755.6	887.916	30927.2	607.021	7129.9	18328	32860.9	1358.99	5272.08	1128.53	17509.5	6280.54	710.388	17060	33646.2	9899.19	24634.6	6921.91	1260.89	6396.39	14530.6	80458.5	1728.39	14847.9	2776.67	1831.5	1051.06
6306	DFA	13780.6	8057.66	16850.1	18962.5	5154.09	57786.8	134392	23679.1	1511.07	56478.8	5630.54	16652.5	6378.94	3829.81	13352.9	36722.5	25057.6	22680	3719.15	12128.2	47909.3	71519.8	955.215	16513.3	1138.01	13654.5	8026.41	32067.7	864.992	607.951	1388.39	38914.9	5317.81	388.977	1169.87	1665.64	1331.11	2862.41	8154.24	833.284	9306.77	34799	92446.6	2534.99	20008.6	1491.47	2532.25	618.658
1206	FSHLow	45366.8	23503.3	23318.5	32538.4	2913.93	161945	87776.3	21467.6	1722.77	89436.4	4994.19	14359.5	6185.09	3405.88	21336.4	48976.4	31656.3	20803	2704.3	36395.8	62442.8	120312	2014.21	18888.7	1032.83	12264.4	5649.4	41848.6	1043.05	552.327	1148.63	43369.4	4768.33	332.895	1262.88	3141.95	1930.57	4086.1	8066.97	838.782	10636.5	42147.6	203077	3184.74	26874.3	2579.15	2144.19	597.554
1265	FSHLow	55034.1	16031.8	17957.4	26605	3320.98	75245.2	82200.7	52048.6	965.366	51431.5	7353.49	25021	8213.43	11455	10546.9	63248.9	36046.1	16718.4	9187.7	51290	56610.7	100536	854.312	23414.8	1529.95	13614.6	9478.38	75773	1018.16	1455.54	880.066	46157.2	5050.88	411.247	3499.87	5369.02	3619.84	9501.93	17337.8	1126.94	6966.21	57051.7	167014	1101.06	24928.8	906.699	7899.45	2355.33
1282	FSHLow	49945.6	13899.8	26085.4	29043.9	3675.6	91627.6	62946.6	26599.2	1614.47	53231	12625.8	14724.8	8822.5	2524.38	16600.9	34565.6	33341.8	19163.9	1623.1	22480.7	51730.1	118396	1460.97	20924.1	1168.95	16334.3	8210.19	70208.2	885.554	791.441	1143.9	46717.7	5748.67	370.324	1786.72	3354.81	2145.71	4214.83	6983.26	902.34	11746.6	55168.5	174309	1784.28	17712	1376.9	1232.76	719.07
1298	FSHLow	27768.2	19213.6	20116.5	32645.3	7420.41	78172.7	94678.7	24426.9	1116.67	55009.2	6454.18	20323.4	11653.4	3646.45	13942.8	44611.2	29531.4	34751.9	2474.22	39580.7	68047.5	83690.8	1371.23	26921.6	1035.62	16767.1	6429.48	61427.9	813.253	770.849	1326.67	51241.2	4708.99	351.994	1822.18	2982.24	1763.47	4669.62	9289.86	773.542	11212.5	43862.4	173223	1880.28	26116.7	884.37	1951.81	903.238
1356	FSHLow	22628.7	21108.4	15885.7	24096.7	1975.42	67329	51615.3	20361.1	1282.01	33388.4	9931.38	10485	9039.72	2510.75	13588.8	54414.9	37282.9	21669.4	1977.53	51686.7	64012.5	62234.1	815.765	22752.3	1055.32	17294.5	14568.3	48007.2	872.471	1012.95	1170.9	35634	4537.41	439.033	3449.72	5758.17	3222.05	8756.52	6281.26	791.642	7706.02	48034.4	141146	2353.31	24246.8	1046.13	1474.49	1022.18
2107	FSHLow	56299.6	13525.4	19918.1	28360.5	7169.09	90235.5	122170	29041.6	2654.6	69274.8	7357.35	17957.8	6081.4	3118.86	13508.1	50127.8	29931.8	12155.3	2401.73	42649.9	72506.8	118753	1336.41	18168.8	1041	15465.1	15584.7	82441.1	1020.63	681.688	1304.24	50047.1	9044.07	318.154	1773.98	3357.72	1853.57	4185.58	7984.87	1085.7	15674.6	21458.5	206553	3109.22	20280.3	1965.48	1638.81	797.305
23014	FSHLow	15797.2	13616.5	17609.8	31878.9	8226.92	85851.2	70107.6	16180	1253.58	49373.3	8505.77	12470.3	9040.82	3550.25	12579.6	61650.3	34471.6	16558.3	3078.76	37172	55644.2	87901	1441.12	25327.7	1077.42	11387.9	14813.4	55149.5	924.238	814.049	1136.94	53243.4	4733.4	390.906	1456.91	2453.43	1525.91	4080.31	8283.77	878.531	9604.37	54741.9	157334	1106.29	32716	1084.8	2321.04	990.863
236	FSHLow	25276.8	11079.6	10815.3	30955.6	11717.2	73187.3	57468	11720.2	1020.45	34925.5	11660.1	14784.9	9661.86	4583.05	8444.27	69708.6	41962.7	35709.7	4231.72	59321.8	54458.6	93663.9	829.224	26051.7	1207.95	18128.1	5376.87	78973	1036.04	943.013	1298.63	31855.5	4714.33	376.923	2625.4	4234.61	2341.15	5280.84	8312.87	876.907	7368.09	60904.8	123728	857.605	31269	1204.53	3651.73	1000.35
298	FSHLow	42913.4	20426.7	16354.2	32408.3	5217.64	83052.9	89687.1	20542.3	1722.62	54319.6	9378.97	13650.5	5987.22	2521.5	10034.4	55795.9	33664.5	19732.5	1386.32	36632.5	67073	94012.4	855.836	18915.4	935.331	15301.7	7481.94	35121.2	1029.6	1849.92	1113.56	33554.9	9685.84	446.686	10264.2	20676	8077.17	16738.3	6245.49	580.024	10526.9	35327.8	174268	3228.24	27915.2	1685.31	1161.04	1014.23
322	FSHLow	24332.5	9261.76	8752.01	28893.5	17784.8	74426	58334.5	16428.3	1159.07	30172.3	5203.77	14233.4	12761.3	3281.97	12961.3	66999.2	31655.8	35786.9	2381.6	23652.5	42418.7	83892.7	777.62	20512.4	1026.94	12548.2	12099.6	49299.7	865.103	1253.9	1063.03	30575.4	4419.29	400.703	6287.07	9679.75	6196.65	16493.3	6856.24	835.856	6511.08	51567.1	125439	1310.44	28984.5	994.728	1869.35	1284.84
6306	FSHLow	50496.3	19154.2	23160.1	31306.2	4402.79	86044.1	84904.6	26146.2	1869.63	56499.7	8533.47	17418.6	5311.97	3082.72	10107.6	50945.8	37878.1	10278.8	2236.06	42461.8	69049.9	99736.8	1005.55	18094.7	1132.78	15950.2	8150.77	52268.8	951.656	987.89	1282.03	40433.3	7643.13	345.172	2490.6	5221.96	3309.87	7546.96	8538.12	914.812	13319.1	40072.9	145117	3736.75	26201.8	1645.03	1809.84	800.199
[truncated: 815 more columns]
